# Supplementary material for: Potential Modulation of Inflammation and Physical Function by Combined Probiotics, Omega-3 Supplementation and Vitamin D Supplementation in Overweight/Obese Patients with Chronic Low-Grade Inflammation: A Randomized, Placebo-Controlled Trial
Source: Int J Mol Sci. 2023 May 10;24(10):8567. doi: 10.3390/ijms24108567 (PMC10217964; doi:10.3390/ijms24108567)
Supplement: Supplementary file 1 [file ijms-24-08567-s001.zip]

Archive with 1 entries (1 files):
- ijms-2369756-supplementary.pdf
